# Supplementary material for: Access and Modulation of Substituted Pyrrolo[3,4-c]pyrazole-4,6-(2H,5H)-diones
Source: Molecules. 2023 Aug 1;28(15):5811. doi: 10.3390/molecules28155811 (PMC10421423; doi:10.3390/molecules28155811)
Supplement: Supplementary file 1 [file molecules-28-05811-s001.zip]

Archive with 1 entries (1 files):
- molecules-2519445-supplementary.pdf
